# Supplementary material for: Baobab-Fruit Shell and Fibrous Filaments Are Sources of Antioxidant Dietary Fibers
Source: Molecules. 2022 Aug 29;27(17):5563. doi: 10.3390/molecules27175563 (PMC9457770; doi:10.3390/molecules27175563)
Supplement: Supplementary file 1 [file molecules-27-05563-s001.zip]

Archive with 1 entries (1 files):
- molecules-1853273-supplementary.pdf
